# Supplementary material for: Transcriptional changes in LMH cells induced by Eimeria tenella rhoptry kinase family protein 17
Source: Front Vet Sci. 2022 Aug 9;9:956040. doi: 10.3389/fvets.2022.956040 (PMC9395702; doi:10.3389/fvets.2022.956040)
Supplement: Supplementary file 1 [file Table_1.XLSX]

## Sheet: Sheet1
Supplementary Table 1 The concentration and RIN of isolated RNA
Sample	RNA concentration (ng/μL)	RIN
EtROP17_1	162	8.9
EtROP17_2	185	9.7
EtROP17_3	170	9.6
Control_1	170	10
Control_2	143	9.7
Control_3	169	9.9
