# Supplementary material for: Transcriptional changes in LMH cells induced by Eimeria tenella rhoptry kinase family protein 17
Source: Front Vet Sci. 2022 Aug 9;9:956040. doi: 10.3389/fvets.2022.956040 (PMC9395702; doi:10.3389/fvets.2022.956040)
Supplement: Supplementary file 2 [file Table_2.XLSX]

## Sheet: Sheet1
Supplementary Table 2 Differentially expressed mRNAs.
gene_name	gene_id	EtROP17_1	EtROP17_2	EtROP17_3	Control_1	Control_2	Control_3	EtROP17	Control	log2FoldChange	pvalue	padj
HSPB9	428310	3653.53	2302.04	3421.23	523.921	578.237	567.859	3125.6	556.672	2.48933	6.99738e-48	8.59768e-44
IFI6	403120	816.487	639.732	692.949	2264.26	3664.06	1875.72	716.389	2601.34	-1.86032	2.35196e-19	1.44493e-15
S100A6	373951	1306.93	934.608	1221.64	443.465	458.243	460.795	1154.39	454.168	1.34604	1.99148e-17	8.15644e-14
CLU	395722	2181.28	1966.18	2077.76	1092.86	918.376	1060.14	2075.07	1023.79	1.01948	9.23663e-15	2.83726e-11
CRIP1	101747696	5341.61	3096.7	4542.79	2140.7	1227.34	1759.21	4327.03	1709.08	1.34027	1.09992e-10	1.68934e-07
TMSB15B	100502566	3079.51	2421.99	3113.38	1465.45	970.342	1535.63	2871.62	1323.81	1.11745	2.70254e-10	3.32061e-07
GPNMB	428431	52.3507	62.9736	62.0064	0.957807	12.2828	3.14894	59.1103	5.46318	3.41879	4.34303e-10	1
LGALS1A	396491	501.465	343.856	598.308	159.954	224.87	184.738	481.209	189.854	1.34087	6.26169e-10	6.9943e-07
CMPK2	421921	3.67373	4.99791	3.2635	29.692	130.387	30.4398	3.97838	63.5062	-3.99659	1.69915e-09	1.49124e-06
CALB1	396519	366.455	334.86	620.064	127.388	197.47	168.993	440.46	164.617	1.41854	4.5529e-09	3.49634e-06
RSAD2	428650	1.83687	3.99832	5.43916	34.4811	85.9796	28.3405	3.75812	49.6004	-3.74985	6.91045e-09	1
PLP2	112530337	7803.01	7449.88	9891.66	4404.96	1876.43	4020.15	8381.52	3433.85	1.28743	2.02073e-08	1.18232e-05
TIMM13	100859352	1017.62	698.707	661.402	431.013	230.539	362.128	792.578	341.227	1.21686	4.30065e-08	2.40191e-05
RASA4B	417513	1099.36	953.6	727.76	431.971	296.677	540.568	926.908	423.072	1.13312	6.7948e-08	3.33951e-05
FBL	121106529	704.438	370.845	363.336	211.675	111.49	202.582	479.54	175.249	1.45438	7.19424e-08	3.39983e-05
CD2BP2	121108726	401.355	289.879	200.161	119.726	41.5726	114.412	297.132	91.9033	1.69628	9.38647e-08	3.97695e-05
ATPIF1	100857945	5600.61	5017.9	4722.28	3307.31	1578.81	2423.63	5113.59	2436.59	1.06955	1.26417e-07	4.84996e-05
CDC26	417269	553.815	507.787	485.173	294.047	124.718	230.922	515.592	216.562	1.25233	1.33758e-07	4.84996e-05
FOS	396512	1522.76	1852.22	1105.24	800.727	496.981	801.93	1493.41	699.879	1.09406	1.35561e-07	4.84996e-05
RGCCL	422284	253.488	159.933	186.019	87.1605	79.3658	85.0214	199.813	83.8492	1.25484	1.38153e-07	4.84996e-05
LOC121113477	121113477	39.4926	43.9816	42.4255	9.57807	5.66899	5.24823	41.9666	6.83176	2.61315	3.03585e-07	1
B3GAT3	374151	479.422	361.848	389.444	227	92.5935	189.986	410.238	169.86	1.27356	6.23575e-07	0.000156365
C12orf57	771099	7848.01	6795.15	7984.69	4760.3	2320.51	4187.04	7542.62	3755.95	1.00595	6.83394e-07	0.000167937
SNRPGP15	771344	4066.82	2582.92	2503.1	1861.02	1015.69	1506.24	3050.95	1460.99	1.06259	7.39478e-07	0.00017473
IFIT5	423790	37.6558	31.9866	36.9863	213.591	1053.49	224.624	35.5429	497.234	-3.8064	8.49676e-07	0.000193333
ARF3	107049507	2577.12	1942.19	2050.56	1234.61	639.651	1292.12	2189.96	1055.46	1.05352	8.81392e-07	0.000193387
SRXN1	100858692	1450.21	1001.58	1219.46	706.862	365.65	686.469	1223.75	586.327	1.0622	1.04019e-06	0.000219606
NDUFB11	121108932	3506.58	3373.59	3029.61	2028.64	853.183	1761.31	3303.26	1547.71	1.09396	1.16168e-06	0.000237892
ARHGDIG	100858938	1294.07	1102.54	1002.98	645.562	265.498	607.746	1133.2	506.268	1.16319	1.54437e-06	0.000311076
LOC107050964	107050964	390.334	287.879	273.046	168.574	61.414	142.752	317.086	124.247	1.35383	1.66698e-06	0.000324571
LOC100859819	100859819	283.796	223.906	219.742	143.671	102.042	108.114	242.481	117.942	1.04051	1.69061e-06	0.000324571
LOC112531447	112531447	401.355	284.881	240.411	153.249	62.3589	146.951	308.882	120.853	1.35673	1.93313e-06	0.000365421
CCL4	395468	218.587	247.896	277.397	407.068	731.299	406.213	247.96	514.86	-1.05576	2.83068e-06	0.000470008
TMEM88B	419414	71.6378	60.9744	113.135	19.1561	31.1794	26.2412	81.9156	25.5256	1.67896	3.40677e-06	0.000538483
NPM2	107050133	224.098	158.933	177.317	104.401	63.3037	88.1703	186.783	85.2917	1.13295	5.0037e-06	0.000714889
VASP	107057642	181.85	121.949	167.526	75.6668	32.1243	73.4753	157.108	60.4221	1.38185	5.30851e-06	0.00074972
TMEM147	112531206	1103.96	728.695	761.483	479.861	228.649	500.682	864.711	403.064	1.10241	6.15926e-06	0.000822596
SLCO4C1	769132	45.9217	32.9862	58.7429	12.4515	11.338	9.44682	45.8836	11.0788	2.04488	8.8385e-06	1
MX1	395313	26.6346	23.9899	16.3175	41.1857	167.235	62.9788	22.314	90.4665	-2.01593	9.45904e-06	0.00107614
LGALS3	373917	317.778	231.903	407.937	128.346	198.415	134.355	319.206	153.705	1.05226	1.05963e-05	0.00114251
UFC1	107057454	1062.63	668.72	757.131	526.794	215.422	419.859	829.493	387.358	1.09931	1.36902e-05	0.00131415
COL7A1	427584	381.15	309.87	143.594	102.485	94.4831	153.248	278.205	116.739	1.25684	2.40046e-05	0.00187863
MAP3K12	101750513	176.339	159.933	127.276	75.6668	60.4692	90.2696	154.516	75.4685	1.03851	3.31498e-05	0.00232937
LIM2	101749931	147.868	113.952	113.135	71.8355	52.9105	48.2838	124.985	57.6766	1.11556	3.62487e-05	0.00247128
LOC107050176	107050176	176.339	162.932	144.682	78.5402	21.7311	81.8725	161.318	60.7146	1.41397	3.72244e-05	0.0024723
LOC121107545	121107545	358.189	242.898	296.978	179.11	76.5313	164.795	299.355	140.145	1.09689	4.04941e-05	0.00260498
EMP1	417964	27.553	22.9904	30.4593	1.91561	7.55865	3.14894	27.0009	4.20773	2.67177	4.2763e-05	1
-	novel.9	495.954	460.807	362.248	262.439	123.773	271.859	439.67	219.357	1.00515	4.61683e-05	0.00279443
GRASP	107055398	168.073	111.953	103.344	63.2153	34.0139	68.227	127.79	55.1521	1.21799	7.62043e-05	0.00410668
PYM1	100858240	573.102	357.85	303.505	258.608	108.656	209.929	411.486	192.398	1.09854	8.12381e-05	0.004284
LOC107053912	107053912	23.8793	12.9946	10.8783	43.1013	47.2416	59.8299	15.9174	50.0576	-1.63803	0.000134274	0.00590408
LOC112533362	112533362	35.8189	64.9728	20.6688	95.7807	103.931	103.915	40.4868	101.209	-1.31756	0.000138246	0.0060011
CDIPT	121108731	247.977	186.922	142.506	122.599	70.8623	95.5179	192.468	96.3265	1.00127	0.000156355	0.00646845
OASL	395908	227.771	248.896	208.864	496.144	1261.35	511.178	228.51	756.224	-1.72662	0.000170928	0.00670227
COL9A2	396524	171.747	179.925	107.695	84.287	35.9036	85.0214	153.122	68.404	1.16688	0.000201529	0.00750199
PTPRN	424201	73.4747	90.9619	73.9726	35.4389	37.7932	35.688	79.4697	36.3067	1.12977	0.00021653	0.00784809
LOC107054741	107054741	171.747	145.939	119.662	92.9073	43.4622	74.5249	145.782	70.2982	1.05521	0.000222506	0.00799394
DDX60	422427	30.3083	46.9803	25.0201	58.4262	122.828	76.6242	34.1029	85.9595	-1.33292	0.00024057	0.00836971
NDUFAF8	422071	153.378	151.936	126.189	92.9073	43.4622	76.6242	143.834	70.9979	1.02098	0.000257173	0.00863355
-	novel.174	116.641	23.9899	32.635	21.0718	10.3931	11.5461	57.7553	14.337	2.01348	0.000262389	0.00875838
LOC107052660	107052660	5.5106	16.9929	22.8445	0.957807	0	1.04965	15.116	0.669151	4.51591	0.000371869	1
ANXA6	395481	70.7194	47.9799	54.3916	22.9874	28.3449	19.9433	57.697	23.7585	1.2792	0.000541064	0.0137926
NES	395890	18.3687	21.9908	10.8783	2.87342	0.944831	3.14894	17.0793	2.3224	2.89397	0.000552406	1
RAB15	429955	191.953	115.951	114.222	88.1183	48.1864	73.4753	140.709	69.9266	1.01238	0.000583445	0.0143735
DCAF11	112530307	194.708	207.913	177.317	121.642	32.1243	110.213	193.312	87.9929	1.13781	0.000620201	0.0150304
LOC112531780	112531780	89.088	59.9749	97.9049	48.8482	16.0621	36.7376	82.3226	33.8826	1.28201	0.000662985	0.0158177
NEDD8	100858776	1204.98	734.692	640.733	381.207	137.001	289.703	860.137	269.303	1.67564	0.000706359	0.0165001
-	novel.527	264.509	84.9644	101.168	61.2997	45.3519	82.9221	150.214	63.1912	1.25464	0.000728263	0.0168199
ANAPC13	769605	55.106	23.9899	36.9863	13.4093	6.61382	15.7447	38.6941	11.9226	1.70812	0.000747979	1
GPR17	769024	27.553	38.9837	28.2836	69.9199	67.083	67.1774	31.6068	68.0601	-1.10698	0.000752028	0.0171432
RNF144A	421922	33.0636	40.9828	53.3038	100.57	84.09	73.4753	42.4501	86.045	-1.02668	0.000855012	0.0188948
SAMD9L	420559	1.83687	1.99916	1.08783	12.4515	30.2346	5.24823	1.64129	15.9781	-3.27686	0.000865771	1
LOC121106933	121106933	66.1272	69.9707	38.0741	29.692	14.1725	25.1915	58.0573	23.0187	1.34014	0.000894357	0.0192722
LOC107057195	107057195	35.8189	96.9594	60.9186	149.418	113.38	134.355	64.5656	132.384	-1.03891	0.000895614	0.0192722
ZNFX1	419218	116.641	106.955	115.31	194.435	628.313	271.859	112.969	364.869	-1.69167	0.000954777	0.020157
SYCP2	419219	26.6346	25.9891	30.4593	61.2997	61.414	57.7306	27.6943	60.1481	-1.12153	0.00100157	0.0207876
MRPL9	100858402	123.988	81.9657	66.3578	48.8482	24.5656	50.383	90.7706	41.2656	1.14395	0.00101006	0.0208582
LOC121108872	121108872	188.279	123.948	90.2901	95.7807	31.1794	50.383	134.172	59.1144	1.18437	0.00102475	0.0209961
LOC107054403	107054403	90.0065	69.9707	80.4996	38.3123	31.1794	49.3334	80.1589	39.6084	1.02198	0.00104563	0.0212491
MGP	395912	201.137	97.9589	189.283	57.4684	112.435	73.4753	162.793	81.1262	1.00388	0.00106722	0.0215319
SERF2	107054222	342.576	123.948	58.7429	30.6498	11.338	36.7376	175.089	26.2418	2.74044	0.00111939	0.0223278
LOC112532760	112532760	22.9608	41.9824	9.79049	53.6372	71.8072	68.227	24.9112	64.5571	-1.36727	0.00116043	0.0229232
LOC112531872	112531872	28.4714	20.9912	29.3715	51.7216	63.3037	59.8299	26.278	58.2851	-1.14969	0.00117245	0.0230864
PPP2CA	416318	220.424	182.923	157.736	114.937	30.2346	114.412	187.028	86.5277	1.11529	0.00120587	0.0234438
-	novel.246	4.59217	12.9946	3.2635	0	0	0	6.95007	0	5.26572	0.00122325	1
MRPL49	100858532	166.236	113.952	119.662	89.0761	29.2898	72.4256	133.283	63.5972	1.07065	0.00126161	0.0239959
LOC419335	419335	48.677	34.9853	36.9863	69.9199	71.8072	103.915	40.2162	81.8807	-1.01971	0.0012771	0.024175
LOC112530962	112530962	13.7765	6.99707	1.08783	0	0	0	7.28713	0	5.34191	0.00128103	1
GEMIN7	107049541	78.0668	23.9899	21.7566	13.4093	9.44831	13.6454	41.2711	12.1677	1.7713	0.00128247	1
MMP1	418982	45.9217	29.9874	70.7091	12.4515	26.4553	13.6454	48.8727	17.5174	1.47268	0.0013242	0.0247079
STOX1	100858074	22.9608	29.9874	18.4932	44.0591	75.5865	49.3334	23.8138	56.3263	-1.24072	0.00137998	0.0254076
NECAB2	415705	56.9429	54.977	79.4118	27.7764	34.9588	26.2412	63.7772	29.6588	1.09948	0.00150272	0.0267206
PSENEN	121108876	135.928	81.9657	68.5334	53.6372	47.2416	41.9859	95.4757	47.6215	1.0065	0.00164685	0.0280761
LOC107050532	107050532	121.233	151.936	71.7969	80.4558	19.8415	47.2341	114.989	49.1771	1.22726	0.00178861	0.0299981
LOC769852	769852	9.18433	17.9925	26.108	48.8482	62.3589	30.4398	17.7616	47.2156	-1.42632	0.00187894	1
MYH15	395534	24.7977	39.9832	20.6688	77.5824	54.8002	55.6313	28.4833	62.6713	-1.13644	0.00199943	0.0325173
B9D2	112530472	42.2479	31.9866	22.8445	7.66246	2.83449	17.844	32.3597	9.44698	1.79641	0.00202918	1
LOC107053405	107053405	22.9608	30.987	17.4053	45.0169	67.083	50.383	23.7844	54.161	-1.18471	0.00204668	0.0329245
PTPRVP	421174	35.8189	41.9824	28.2836	4.78904	18.8966	11.5461	35.3616	11.7439	1.59001	0.00207298	1
SLC2A11L1	416935	11.9396	12.9946	7.61483	18.1983	60.4692	27.2908	10.8497	35.3195	-1.69905	0.00208339	1
NME4	395915	165.318	122.948	89.2023	79.498	25.5104	73.4753	125.823	59.4946	1.08528	0.00223856	0.0344677
GCK	430370	77.1484	60.9744	69.6213	44.0591	23.6208	35.688	69.248	34.456	1.009	0.0028243	0.0399232
RBBP8NL	101747728	71.6378	58.9753	46.7768	28.7342	29.2898	28.3405	59.13	28.7881	1.04175	0.0029292	0.0408526
LOC112531368	112531368	90.0065	43.9816	50.0403	23.9452	26.4553	33.5887	61.3428	27.9964	1.13885	0.00301799	0.0415124
G0S2	419860	29.3899	26.9887	52.216	20.114	8.50348	9.44682	36.1982	12.6881	1.50466	0.00313129	1
LOC101749943	101749943	1.83687	3.99832	3.2635	19.1561	10.3931	16.7943	3.0329	15.4479	-2.35824	0.00316658	1
RGCC	418833	44.0848	43.9816	65.2699	21.0718	21.7311	27.2908	51.1121	23.3646	1.12865	0.00317994	0.0429797
C14orf105	423546	63.3719	41.9824	57.6551	32.5654	13.2276	26.2412	54.3365	24.0114	1.18116	0.0033277	0.0440598
LOC121108855	121108855	41.3295	14.9937	4.35133	6.70465	1.88966	2.09929	20.2248	3.56454	2.50666	0.00334512	1
LOC121106701	121106701	0	0	0	4.78904	10.3931	2.09929	0	5.76049	-4.97436	0.00346819	1
LOC101750312	101750312	46.8401	50.9786	22.8445	61.2997	77.4762	107.064	40.2211	81.9466	-1.01835	0.00375866	0.0473668
LOC107054906	107054906	33.982	34.9853	18.4932	44.0591	73.6968	68.227	29.1535	61.9943	-1.08115	0.00379806	0.0476191
LOC121108901	121108901	76.23	29.9874	17.4053	18.1983	2.83449	15.7447	41.2076	12.2592	1.75962	0.00395458	1
ECEL1	424937	47.7585	54.977	77.2361	27.7764	34.0139	26.2412	59.9905	29.3438	1.02572	0.00399406	0.0488308
LOC121109063	121109063	7.34747	9.99581	8.70266	25.8608	20.7863	30.4398	8.68198	25.6956	-1.56626	0.00418549	1
SLC6A19	420971	0.918433	10.9954	3.2635	12.4515	27.4001	25.1915	5.05911	21.681	-2.10661	0.0041933	1
LOC121106470	121106470	52.3507	2.99874	6.52699	2.87342	3.77932	3.14894	20.6255	3.26723	2.66584	0.00419347	1
LOC107050595	107050595	237.874	89.9623	98.9927	92.9073	50.0761	70.3263	142.276	71.1032	1.00414	0.00423702	0.0505914
LOC121111003	121111003	21.124	21.9908	31.5471	7.66246	10.3931	6.29788	24.8873	8.11783	1.60735	0.00438095	1
LOC107050152	107050152	54.1876	46.9803	35.8985	19.1561	15.1173	27.2908	45.6888	20.5214	1.16385	0.00454762	0.052565
LOC121108888	121108888	5208.44	3058.72	2624.94	1975.96	870.19	1695.18	3630.7	1513.78	1.26219	0.00481238	0.0548513
EXFABP	396393	31.2267	31.9866	34.8106	13.4093	16.0621	9.44682	32.6747	12.9728	1.32609	0.00489498	1
LOC772158	772158	17.4502	12.9946	14.1418	6.70465	0	1.04965	14.8622	2.58477	2.515	0.00531664	1
LOC121107378	121107378	32.1452	30.987	15.2297	47.8904	56.6899	59.8299	26.1206	54.8034	-1.05956	0.00533761	0.0584521
LOC121108877	121108877	47.7585	40.9828	9.79049	11.4937	3.77932	14.6951	32.8439	9.98936	1.73094	0.00535834	1
-	novel.234	59.6982	5.99749	4.35133	7.66246	0.944831	3.14894	23.349	3.91874	2.58143	0.00543512	1
LOC121108905	121108905	427.071	356.85	207.776	146.545	44.4071	138.553	330.566	109.835	1.59052	0.00578088	0.0618187
LOC121110159	121110159	37.6558	33.9858	11.9662	68.9621	62.3589	49.3334	27.8692	60.2181	-1.10212	0.00590372	0.0626958
HIST1H46L2	100858049	148.786	40.9828	50.0403	48.8482	22.6759	30.4398	79.9364	33.988	1.23782	0.00608319	0.0637206
HSD3B1	396015	1.83687	5.99749	7.61483	12.4515	22.6759	22.0426	5.14973	19.0567	-1.90805	0.00622461	1
CSTA	418268	47.7585	38.9837	55.4795	14.3671	31.1794	19.9433	47.4072	21.8299	1.11525	0.0065533	0.066618
NTN4L	416036	19.2871	17.9925	31.5471	3.83123	11.338	6.29788	22.9422	7.15569	1.67275	0.00677055	1
PIN4	422134	664.946	383.839	416.64	242.325	71.8072	208.88	488.475	174.337	1.48692	0.00699013	0.0692085
BTBD18	101747829	55.106	35.9849	43.5133	30.6498	12.2828	16.7943	44.8681	19.909	1.17267	0.00716076	1
RPL36A	100859914	3993.35	2511.95	2886.02	1768.11	841.845	1870.47	3130.44	1493.48	1.06781	0.00754136	0.0723152
LOC107049666	107049666	78.9853	55.9765	50.0403	40.2279	10.3931	34.6383	61.6674	28.4198	1.1236	0.00816461	0.0757693
VWA1	419413	33.982	32.9862	35.8985	11.4937	16.0621	17.844	34.2889	15.1333	1.18249	0.00848075	1
HYDIN	427538	21.124	22.9904	11.9662	3.83123	6.61382	6.29788	18.6935	5.58098	1.75018	0.00855568	1
LOC107053297	107053297	0	0	0	2.87342	2.83449	8.39717	0	4.7017	-4.67075	0.00855728	1
-	novel.107	31.2267	17.9925	22.8445	28.7342	81.2555	49.3334	24.0212	53.1077	-1.14165	0.00864355	0.0787858
NDUFS5	771510	3905.18	3134.69	3042.67	2244.14	891.921	1790.7	3360.84	1642.25	1.03321	0.00872968	0.0792768
PTPN5	423085	44.0848	39.9832	47.8646	13.4093	25.5104	24.1419	43.9776	21.0205	1.06605	0.00888585	1
MIR7-1	777876	12.8581	7.99665	16.3175	32.5654	33.0691	25.1915	12.3907	30.2754	-1.29522	0.00893785	1
LOC112530550	112530550	24.7977	11.995	9.79049	0.957807	4.72416	5.24823	15.5277	3.6434	2.10666	0.00894232	1
RBM8A	107050968	3894.16	2795.83	2508.54	1734.59	618.864	1559.78	3066.18	1304.41	1.23314	0.00909613	0.0811734
LOC112531901	112531901	64.2903	54.977	35.8985	18.1983	28.3449	30.4398	51.7219	25.661	1.01791	0.00927434	0.0819434
LOC121111050	121111050	17.4502	34.9853	16.3175	36.3967	63.3037	47.2341	22.9177	48.9782	-1.09554	0.00940493	0.0828375
LOC121108860	121108860	24.7977	11.995	20.6688	3.83123	7.55865	6.29788	19.1538	5.89592	1.70207	0.00986694	1
SELE	424402	9.18433	9.99581	7.61483	15.3249	40.6277	19.9433	8.93166	25.2986	-1.50169	0.0102237	1
LOC107054243	107054243	20.2055	16.9929	13.054	33.5233	37.7932	37.7873	16.7508	36.3679	-1.11133	0.0104617	1
LOC107054682	107054682	13.7765	12.9946	1.08783	21.0718	38.7381	24.1419	9.2863	27.9839	-1.57373	0.0109037	1
LOC112530339	112530339	28.4714	33.9858	18.4932	15.3249	2.83449	10.4965	26.9834	9.55196	1.50404	0.0109346	1
-	novel.12	44.0848	28.9879	13.054	11.4937	9.44831	11.5461	28.7089	10.8294	1.41565	0.0111633	1
PMVK	101747962	2231.79	1675.3	1398.95	1121.59	479.029	992.966	1768.68	864.529	1.03287	0.011322	0.0915223
CCS	100858882	2578.96	2045.14	1600.2	1067.96	281.56	927.888	2074.77	759.134	1.45064	0.0115994	0.0926023
TMA7	770887	1491.54	943.605	857.212	575.642	226.759	602.497	1097.45	468.3	1.22897	0.0116074	0.0926023
ANKRD1	378926	12.8581	8.99623	29.3715	2.87342	4.72416	6.29788	17.0753	4.63182	1.88204	0.0118441	1
LOC121113161	121113161	13.7765	22.9904	6.52699	27.7764	34.0139	41.9859	14.4313	34.5921	-1.25234	0.0118968	1
LOC121111424	121111424	0	0	0	4.78904	1.88966	6.29788	0	4.32553	-4.55248	0.0119087	1
VSIG10L	422293	36.7373	11.995	20.6688	6.70465	6.61382	10.4965	23.1337	7.93831	1.55418	0.0120765	1
LOC121108654	121108654	19.2871	10.9954	3.2635	2.87342	1.88966	1.04965	11.182	1.93758	2.52799	0.0123152	1
HPX	419076	4332.25	3692.45	3830.26	2729.75	1018.53	2136.03	3951.65	1961.44	1.01058	0.013034	0.0989794
LOC101751554	101751554	191.034	49.9791	58.7429	49.806	60.4692	33.5887	99.9187	47.9546	1.06103	0.0130548	0.0990763
LOC769554	769554	22.0424	10.9954	17.4053	22.0296	65.1934	31.4894	16.8144	39.5708	-1.23346	0.0133781	1
ADAM20	100857840	23.8793	41.9824	21.7566	74.709	30.2346	74.5249	29.2061	59.8228	-1.03159	0.013586	0.101499
LOC121106948	121106948	1.83687	1.99916	2.17566	7.66246	2.83449	24.1419	2.0039	11.5463	-2.52182	0.0142316	1
BHMT2	416371	32.1452	29.9874	30.4593	16.2827	14.1725	11.5461	30.864	14.0004	1.13784	0.0145377	1
LOC121107220	121107220	1.83687	0.999581	0	0.957807	0.944831	30.4398	0.945483	10.7808	-3.46136	0.0146681	1
LOC107054772	107054772	11.0212	7.99665	3.2635	0	1.88966	0	7.42712	0.629887	3.52781	0.0147195	1
HIC1	396164	13.7765	14.9937	16.3175	4.78904	1.88966	6.29788	15.0292	4.32553	1.80683	0.0147437	1
LOC121106967	121106967	9.18433	6.99707	1.08783	12.4515	20.7863	24.1419	5.75641	19.1266	-1.70687	0.0147786	1
LOC121109545	121109545	12.8581	14.9937	4.35133	15.3249	43.4622	27.2908	10.7344	28.6927	-1.4083	0.0150935	1
LOC121109819	121109819	7.34747	3.99832	1.08783	0	0	0	4.14454	0	4.52763	0.0152221	1
HRASLS	424903	22.0424	8.99623	14.1418	2.87342	5.66899	4.19859	15.0602	4.247	1.82916	0.0155619	1
SAA	423079	25.7161	44.9812	54.3916	15.3249	21.7311	23.0922	41.6963	20.0494	1.05297	0.0156004	1
MYL6	100996929	7814.95	6508.27	7392.91	4331.2	1347.33	3861.65	7238.71	3180.06	1.1867	0.0158357	0.110994
P3H2	414143	31.2267	38.9837	27.1958	11.4937	17.9518	15.7447	32.4687	15.0634	1.10947	0.0164475	1
Pou5f3	427781	17.4502	6.99707	20.6688	5.74684	0	5.24823	15.0387	3.66503	2.04639	0.0165103	1
MCMDC2	428360	15.6134	17.9925	14.1418	22.9874	35.9036	44.0852	15.9159	34.3254	-1.1048	0.0167126	1
CCDC65	100857346	16.5318	17.9925	10.8783	36.3967	22.6759	40.9362	15.1342	33.3363	-1.13116	0.0167816	1
LOC121107692	121107692	4.59217	3.99832	5.43916	15.3249	18.8966	11.5461	4.67655	15.2559	-1.71211	0.0167939	1
DNAH5	420921	0	0	0	5.74684	2.83449	3.14894	0	3.91009	-4.41161	0.0169423	1
NR2E1	396082	6.42903	10.9954	2.17566	20.114	25.5104	13.6454	6.53336	19.7566	-1.58844	0.0171078	1
-	novel.556	76.23	20.9912	7.61483	21.0718	3.77932	7.34753	34.9453	10.7329	1.70749	0.0171136	1
LOC121113147	121113147	32.1452	15.9933	50.0403	12.4515	11.338	17.844	32.7263	13.8778	1.23824	0.0173437	1
GPATCH4	100859444	1303.26	1029.57	695.125	583.305	222.035	553.164	1009.32	452.835	1.15663	0.0173774	0.116676
LOC121110735	121110735	7.34747	7.99665	3.2635	12.4515	20.7863	22.0426	6.20254	18.4268	-1.55757	0.0180715	1
ART4	427879	2.7553	0	3.2635	6.70465	16.0621	8.39717	2.00627	10.388	-2.37988	0.0186519	1
LOC112530151	112530151	1.83687	4.99791	10.8783	13.4093	14.1725	28.3405	5.90437	18.6407	-1.67967	0.0188147	1
-	novel.61	16.5318	21.9908	20.6688	29.692	65.1934	28.3405	19.7305	41.0753	-1.06357	0.0195187	1
SPNS2	417492	0.918433	0.999581	0	10.5359	6.61382	3.14894	0.639338	6.76621	-3.36813	0.019546	1
LOC112533358	112533358	1024.05	882.63	759.307	574.684	210.697	522.724	888.663	436.035	1.02749	0.0196265	0.12495
LOC112532321	112532321	0	0.999581	0	3.83123	7.55865	4.19859	0.333194	5.19616	-3.86099	0.0197671	1
OST4	100526758	2420.07	1404.41	1524.05	1211.63	453.519	916.342	1782.85	860.496	1.05106	0.0197976	0.125777
LOC107054434	107054434	8.2659	2.99874	6.52699	7.66246	38.7381	12.5958	5.93055	19.6654	-1.7284	0.0198964	1
DPEP2	107054267	1.83687	0	2.17566	10.5359	14.1725	2.09929	1.33751	8.93588	-2.75174	0.0201782	1
KIAA0513	772040	29.3899	27.9883	45.689	15.3249	9.44831	23.0922	34.3557	15.9552	1.11038	0.0205155	1
LOC112531561	112531561	0	0	0	5.74684	4.72416	1.04965	0	3.84022	-4.38952	0.020587	1
LOC112531395	112531395	12.8581	46.9803	32.635	7.66246	13.2276	16.7943	30.8244	12.5615	1.29558	0.0205877	1
-	novel.236	19.2871	12.9946	27.1958	2.87342	11.338	6.29788	19.8258	6.83643	1.52985	0.0206124	1
DNAH5L	428510	20.2055	13.9941	5.43916	17.2405	51.0209	29.3901	13.2129	32.5505	-1.28815	0.020912	1
USP41	418167	171.747	152.936	178.405	244.241	736.024	237.22	167.696	405.828	-1.27533	0.0209495	0.129285
LOC107053581	107053581	24.7977	35.9849	9.79049	35.4389	51.9657	56.6809	23.5244	48.0285	-1.02124	0.021035	0.129582
LOC107054070	107054070	11.0212	7.99665	5.43916	1.91561	1.88966	0	8.15234	1.26843	2.66176	0.0211453	1
CABP4	100857896	19.2871	9.99581	5.43916	4.78904	0.944831	2.09929	11.574	2.61105	2.1546	0.0211561	1
RPS29	776054	16248.9	5894.53	6462.81	4741.15	3594.14	4157.65	9535.42	4164.31	1.19524	0.0218187	0.132325
LOC121107139	121107139	37.6558	29.9874	13.054	15.3249	5.66899	11.5461	26.8991	10.8467	1.31882	0.0221644	1
LOC121109027	121109027	7.34747	7.99665	4.35133	0	1.88966	0	6.56515	0.629887	3.34665	0.0222899	1
FAM227B	101752060	3.67373	4.99791	2.17566	9.57807	15.1173	13.6454	3.61577	12.7803	-1.81287	0.0230999	1
-	novel.262	62.4535	10.9954	5.43916	1.91561	10.3931	10.4965	26.296	7.60174	1.80225	0.0234671	1
LOC112531772	112531772	2.7553	4.99791	3.2635	8.62027	12.2828	17.844	3.67223	12.9157	-1.8135	0.0235456	1
NDUFA1	772150	1138.86	508.787	487.349	448.254	234.318	322.242	711.664	334.938	1.08761	0.0243793	0.141764
EPSTI1	418837	8.2659	9.99581	7.61483	8.62027	38.7381	22.0426	8.62551	23.1336	-1.42327	0.0247228	1
PPFIA2	417877	5.5106	17.9925	2.17566	22.0296	35.9036	14.6951	8.55957	24.2094	-1.49757	0.0249845	1
-	novel.94	11.0212	16.9929	16.3175	43.1013	20.7863	30.4398	14.7772	31.4425	-1.09437	0.0250947	1
LOC121110771	121110771	0	0.999581	0	7.66246	2.83449	4.19859	0.333194	4.89851	-3.7745	0.0252133	1
LOC107049166	107049166	9.18433	3.99832	5.43916	0	0.944831	1.04965	6.20727	0.664826	3.24292	0.025472	1
LOC121110677	121110677	8.2659	7.99665	5.43916	10.5359	22.6759	25.1915	7.2339	19.4678	-1.41925	0.0255426	1
MIR363	114482517	41.3295	24.9895	5.43916	11.4937	7.55865	6.29788	23.9194	8.45007	1.50647	0.0257088	1
-	novel.165	11.0212	7.99665	3.2635	0	2.83449	0	7.42712	0.944831	2.94809	0.0265941	1
LOC121111134	121111134	0	0	0	0	2.83449	9.44682	0	4.09377	-4.46961	0.0267095	1
LOC121106551	121106551	4.59217	2.99874	3.2635	10.5359	16.0621	10.4965	3.61814	12.3648	-1.76749	0.0272025	1
-	novel.148	20.2055	9.99581	8.70266	23.9452	31.1794	30.4398	12.968	28.5215	-1.1235	0.0278596	1
LOC121108935	121108935	84.4959	33.9858	25.0201	16.2827	16.0621	35.688	47.8339	22.6776	1.0894	0.0280585	0.153292
AvBD5	414340	5.5106	2.99874	9.79049	0.957807	0.944831	0	6.09994	0.634213	3.2289	0.0283653	1
-	novel.229	45.9217	21.9908	31.5471	15.3249	10.3931	22.0426	33.1532	15.9202	1.06803	0.0285444	1
LOC107054353	107054353	1.83687	3.99832	4.35133	0	0	0	3.39551	0	4.22619	0.0286262	1
LOC428667	428667	12.8581	12.9946	23.9323	4.78904	5.66899	7.34753	16.595	5.93518	1.48209	0.0286411	1
SULT	395933	7.34747	4.99791	11.9662	24.903	19.8415	15.7447	8.10384	20.163	-1.32666	0.0289095	1
LOC101752166	101752166	0.918433	0	0	0.957807	2.83449	11.5461	0.306144	5.11281	-3.82688	0.0289365	1
LOC112532592	112532592	13.7765	20.9912	8.70266	39.2701	25.5104	27.2908	14.4901	30.6905	-1.0784	0.0291306	1
PLEK2	423278	9.18433	5.99749	16.3175	1.91561	2.83449	3.14894	10.4998	2.63302	1.99387	0.0293242	1
LOC421195	421195	5.5106	14.9937	8.70266	14.3671	31.1794	25.1915	9.73566	23.5794	-1.28082	0.029337	1
LOC112530002	112530002	0.918433	0	0	3.83123	3.77932	6.29788	0.306144	4.63614	-3.69135	0.0295817	1
MIR221	777932	0.918433	0	0	4.78904	3.77932	5.24823	0.306144	4.60553	-3.68355	0.0297222	1
LOC121107936	121107936	1.83687	0	0	3.83123	9.44831	5.24823	0.612289	6.17593	-3.25643	0.0297829	1
BARX1	374017	3.67373	2.99874	3.2635	0	0	0	3.31199	0	4.19591	0.0297839	1
LOC101748894	101748894	3.67373	2.99874	3.2635	0	0	0	3.31199	0	4.19591	0.0297839	1
LOC121108245	121108245	23.8793	13.9941	22.8445	7.66246	11.338	5.24823	20.2393	8.08289	1.31733	0.0298166	1
RGS11	395621	22.9608	36.9845	36.9863	16.2827	19.8415	11.5461	32.3105	15.8901	1.0152	0.0302444	1
LOC112533274	112533274	0.918433	0	1.08783	1.91561	14.1725	3.14894	0.668755	6.41234	-3.27241	0.0304221	1
MECP2	112530992	2855.41	2362.01	1717.69	1598.58	580.126	1288.97	2311.7	1155.89	1.00005	0.0304487	0.16059
-	novel.291	4.59217	6.99707	2.17566	0	0	1.04965	4.5883	0.349882	3.70745	0.0306666	1
LOC121110473	121110473	3.67373	7.99665	1.08783	8.62027	17.007	16.7943	4.25274	14.1405	-1.72132	0.0307593	1
-	novel.207	24.7977	20.9912	9.79049	4.78904	1.88966	12.5958	18.5265	6.42482	1.55073	0.0310098	1
GPR139	431418	11.0212	7.99665	7.61483	22.9874	20.7863	18.8936	8.87756	20.8891	-1.22896	0.0310279	1
LOC107054545	107054545	9.18433	7.99665	4.35133	17.2405	16.0621	22.0426	7.17744	18.4484	-1.34822	0.031252	1
ELOF1	107057620	806.384	407.829	545.004	355.346	156.842	367.376	586.406	293.188	1.00057	0.0315382	0.163575
-	novel.158	0	6.99707	4.35133	0	0	0	3.7828	0	4.38116	0.0319268	1
LOC121113263	121113263	3.67373	6.99707	4.35133	12.4515	19.8415	11.5461	5.00738	14.613	-1.55009	0.0323017	1
FRMD8	107051366	4067.74	4519.11	1253.18	1337.1	1708.25	1370.84	3280.01	1472.06	1.1559	0.032896	0.167437
LOC121110103	121110103	2.7553	3.99832	5.43916	10.5359	16.0621	11.5461	4.06426	12.7147	-1.65954	0.0329526	1
LOC121109191	121109191	9.18433	6.99707	6.52699	0	0.944831	3.14894	7.56947	1.36459	2.50852	0.0329904	1
SLC13A1	770198	19.2871	40.9828	8.70266	39.2701	59.5244	39.8866	22.9909	46.227	-1.00394	0.0339565	0.170504
C30H19orf53	112530994	12.8581	20.9912	33.7228	9.57807	0	13.6454	22.524	7.74116	1.54805	0.034627	1
-	novel.34	0	0	0	0.957807	8.50348	1.04965	0	3.50365	-4.25762	0.0346444	1
ITGB3	374209	9.18433	7.99665	11.9662	1.91561	4.72416	0	9.71571	2.21326	2.10672	0.0346664	1
LOC121106454	121106454	3.67373	4.99791	1.08783	0	0	0	3.25316	0	4.17432	0.035167	1
CLNK	101748527	0	0	0	5.74684	1.88966	2.09929	0	3.24527	-4.14367	0.0357173	1
LOC121108474	121108474	0	0	0	1.91561	5.66899	2.09929	0	3.22797	-4.13709	0.0362056	1
LOC121110509	121110509	2.7553	3.99832	3.2635	9.57807	13.2276	10.4965	3.33904	11.1007	-1.73704	0.0369022	1
LAMB3	428268	1.83687	8.99623	6.52699	0.957807	0	1.04965	5.7867	0.669151	3.12721	0.0371665	1
PITX1	374201	16.5318	16.9929	13.054	5.74684	7.55865	4.19859	15.5262	5.83469	1.40783	0.0374611	1
PLEKHG7	417895	5.5106	2.99874	2.17566	7.66246	13.2276	14.6951	3.56167	11.8617	-1.71581	0.0379045	1
LOC107053335	107053335	5.5106	4.99791	0	0	0	0	3.50284	0	4.28412	0.0384909	1
LOC112533198	112533198	7.34747	0	3.2635	0	0	0	3.53699	0	4.29558	0.0392354	1
LOC121113212	121113212	14.6949	9.99581	9.79049	12.4515	25.5104	39.8866	11.4937	25.9495	-1.16453	0.0392744	1
ESR2	395575	13.7765	19.9916	8.70266	40.2279	19.8415	28.3405	14.1569	29.4699	-1.05263	0.0394573	1
LOC121108622	121108622	2.7553	3.99832	1.08783	6.70465	10.3931	12.5958	2.61382	9.89785	-1.90557	0.0395273	1
LOC121109769	121109769	0.918433	1.99916	2.17566	4.78904	17.007	3.14894	1.69775	8.31498	-2.31376	0.0397224	1
ASB10	768438	2.7553	6.99707	2.17566	19.1561	4.72416	15.7447	3.97601	13.2083	-1.72723	0.03976	1
CYGB	427802	45.0032	38.9837	27.1958	3.83123	24.5656	24.1419	37.0609	17.5129	1.08799	0.0400599	1
LOC121113105	121113105	10.1028	11.995	6.52699	2.87342	0	4.19859	9.54158	2.35734	2.03994	0.0405399	1
SYT2	396327	11.0212	19.9916	7.61483	3.83123	4.72416	4.19859	12.8759	4.25132	1.60052	0.0408815	1
LOC101747932	101747932	11.0212	1.99916	8.70266	0.957807	0.944831	2.09929	7.24101	1.33398	2.45781	0.0410515	1
LOC121109568	121109568	10.1028	3.99832	4.35133	8.62027	19.8415	22.0426	6.15081	16.8348	-1.43525	0.0410739	1
IL6	395337	0	4.99791	5.43916	0	0	0	3.47902	0	4.25806	0.041227	1
PTPN7	770905	10.1028	8.99623	1.08783	0.957807	0	2.09929	6.72894	1.01903	2.76242	0.0416345	1
IL12B	404671	0.918433	1.99916	1.08783	6.70465	11.338	3.14894	1.33514	7.06386	-2.41201	0.0423919	1
LOC112531832	112531832	2.7553	4.99791	3.2635	9.57807	9.44831	15.7447	3.67223	11.5904	-1.65709	0.0425979	1
SVOPL	418105	11.0212	17.9925	9.79049	18.1983	24.5656	38.8369	12.9347	27.2003	-1.06697	0.0427441	1
C20orf85	419321	0	0.999581	0	0.957807	10.3931	2.09929	0.333194	4.48341	-3.65096	0.0427933	1
ZNF385A	101749643	18.3687	32.9862	17.4053	11.4937	5.66899	13.6454	22.9201	10.2694	1.16504	0.0432595	1
LOC107052628	107052628	0	2.99874	0	7.66246	6.61382	5.24823	0.999581	6.50817	-2.70471	0.0436287	1
LOC121106853	121106853	18.3687	19.9916	6.52699	29.692	26.4553	34.6383	14.9624	30.2619	-1.00381	0.0442644	1
DIRAS2	425241	0.918433	4.99791	3.2635	0	0	0	3.05995	0	4.0762	0.0443606	1
LOC121111204	121111204	11.0212	8.99623	8.70266	13.4093	20.7863	30.4398	9.57336	21.5451	-1.16248	0.0447761	1
LOC121106735	121106735	29.3899	17.9925	16.3175	10.5359	6.61382	11.5461	21.2333	9.56527	1.1602	0.0449383	1
P2RY1	396275	0	4.99791	5.43916	11.4937	14.1725	9.44682	3.47902	11.7043	-1.78	0.045046	1
-	novel.260	7.34747	0.999581	1.08783	0	0	0	3.14496	0	4.13176	0.0452305	1
LOC121108646	121108646	3.67373	0.999581	2.17566	7.66246	8.50348	10.4965	2.28299	8.88747	-1.94538	0.0454645	1
LOC112530267	112530267	3.67373	0.999581	4.35133	0	0	0	3.00821	0	4.05475	0.0456932	1
LOC101751245	101751245	20.2055	21.9908	14.1418	7.66246	10.3931	6.29788	18.7794	8.11783	1.2083	0.0457189	1
LOC121107699	121107699	9.18433	12.9946	5.43916	0	5.66899	0	9.20602	1.88966	2.26134	0.0462953	1
ARR3	769109	0	0	0	1.91561	3.77932	3.14894	0	2.94796	-4.00283	0.0464403	1
LOC121106707	121106707	5.5106	12.9946	6.52699	3.83123	0.944831	1.04965	8.34405	1.9419	2.09389	0.0469877	1
PNMT	100858738	0.918433	5.99749	2.17566	0	0	0	3.03053	0	4.06459	0.0472276	1
KRT10	771977	28.4714	12.9946	17.4053	14.3671	2.83449	6.29788	19.6238	7.83316	1.32737	0.0474647	1
LOC121109322	121109322	0	5.99749	7.61483	0	0.944831	0	4.53744	0.314944	3.67801	0.0476439	1
COX14	426880	731.991	345.855	281.749	289.258	141.725	241.419	453.198	224.134	1.01638	0.047645	0.206841
LOC121106865	121106865	9.18433	4.99791	2.17566	0	1.88966	0	5.45263	0.629887	3.08715	0.047708	1
MCIDAS	101747705	11.9396	10.9954	10.8783	4.78904	0	5.24823	11.2711	3.34576	1.76685	0.0477201	1
LOC121106732	121106732	3.67373	1.99916	1.08783	4.78904	9.44831	12.5958	2.25358	8.94437	-1.96198	0.0478999	1
LOC112533090	112533090	4.59217	8.99623	8.70266	22.9874	13.2276	16.7943	7.43035	17.6698	-1.25909	0.0480221	1
LOC121106935	121106935	22.9608	13.9941	4.35133	6.70465	2.83449	4.19859	13.7688	4.57924	1.5976	0.0485214	1
-	novel.561	311.349	334.86	203.425	165.701	18.8966	97.6172	283.211	94.0715	1.59031	0.0485786	0.209282
-	novel.456	11.0212	10.9954	7.61483	3.83123	1.88966	3.14894	9.87714	2.95661	1.74588	0.0486428	1
LOC121109659	121109659	0	0	0	1.91561	4.72416	2.09929	0	2.91302	-3.98841	0.049389	1
LOC121106499	121106499	0	0	0	4.78904	0.944831	3.14894	0	2.96094	-4.00826	0.0498157	1
