# Supplementary material for: Transcriptional changes in LMH cells induced by Eimeria tenella rhoptry kinase family protein 17
Source: Front Vet Sci. 2022 Aug 9;9:956040. doi: 10.3389/fvets.2022.956040 (PMC9395702; doi:10.3389/fvets.2022.956040)
Supplement: Supplementary file 3 [file Table_3.XLSX]

## Sheet: Sheet1
Supplementary Table 3 GO enrichment analysis of DEGs altered by EtROR17.
Category	GOID	GO	GeneRatio	BgRatio	pvalue	padj	geneID	geneName	Count	Up	Up_Gene_id	Down	Down_Gene_id
BP	GO:0050790	regulation of catalytic activity	3/53	24/3857	0.0040447	0.333688	417513/100857945/100859819	RASA4B/ATPIF1/LOC100859819	3	3	417513/100857945/100859819	0
BP	GO:0065009	regulation of molecular function	3/53	24/3857	0.0040447	0.333688	417513/100857945/100859819	RASA4B/ATPIF1/LOC100859819	3	3	417513/100857945/100859819	0
BP	GO:0008610	lipid biosynthetic process	3/53	38/3857	0.014728	0.680052	121108731/396015/101747962	CDIPT/HSD3B1/PMVK	3	2	121108731/101747962	1	396015
BP	GO:0002376	immune system process	3/53	54/3857	0.0371545	0.680052	395468/101752166/395337	CCL4/LOC101752166/IL6	3	1	395337	2	395468/101752166
BP	GO:0006955	immune response	3/53	54/3857	0.0371545	0.680052	395468/101752166/395337	CCL4/LOC101752166/IL6	3	1	395337	2	395468/101752166
BP	GO:0042221	response to chemical	3/53	57/3857	0.042595	0.680052	100859819/396082/395575	LOC100859819/NR2E1/ESR2	3	1	100859819	2	396082/395575
CC	GO:0005739	mitochondrion	4/44	51/2223	0.016965	0.298084	100857945/121108872/107050595/121108888	ATPIF1/LOC121108872/LOC107050595/LOC121108888	4	4	100857945/121108872/107050595/121108888	0
CC	GO:0044430	cytoskeletal part	8/44	174/2223	0.018477	0.298084	395890/395534/101751554/121107692/420921/novel.236/428510/771977	NES/MYH15/LOC101751554/LOC121107692/DNAH5/-/DNAH5L/KRT10	8	4	395890/101751554/novel.236/771977	4	395534/121107692/420921/428510
CC	GO:0005856	cytoskeleton	8/44	191/2223	0.0306534	0.298084	395890/395534/101751554/121107692/420921/novel.236/428510/771977	NES/MYH15/LOC101751554/LOC121107692/DNAH5/-/DNAH5L/KRT10	8	4	395890/101751554/novel.236/771977	4	395534/121107692/420921/428510
CC	GO:0005576	extracellular region	7/44	177/2223	0.0557174	0.298084	100859819/395468/395912/418982/423079/101752166/395337	LOC100859819/CCL4/MGP/MMP1/SAA/LOC101752166/IL6	7	5	100859819/395912/418982/423079/395337	2	395468/101752166
CC	GO:0005882	intermediate filament	5/44	110/2223	0.0632102	0.298084	395890/101751554/121107692/novel.236/771977	NES/LOC101751554/LOC121107692/-/KRT10	5	4	395890/101751554/novel.236/771977	1	121107692
CC	GO:0045111	intermediate filament cytoskeleton	5/44	110/2223	0.0632102	0.298084	395890/101751554/121107692/novel.236/771977	NES/LOC101751554/LOC121107692/-/KRT10	5	4	395890/101751554/novel.236/771977	1	121107692
CC	GO:0099513	polymeric cytoskeletal fiber	5/44	111/2223	0.0652373	0.298084	395890/101751554/121107692/novel.236/771977	NES/LOC101751554/LOC121107692/-/KRT10	5	4	395890/101751554/novel.236/771977	1	121107692
MF	GO:0004857	enzyme inhibitor activity	3/85	46/6416	0.0226244	0.510242	100857945/427584/418268	ATPIF1/COL7A1/CSTA	3	3	100857945/427584/418268	0
MF	GO:0030234	enzyme regulator activity	4/85	86/6416	0.0267984	0.510242	100857945/100858938/427584/418268	ATPIF1/ARHGDIG/COL7A1/CSTA	4	4	100857945/100858938/427584/418268	0
MF	GO:0005198	structural molecule activity	7/85	227/6416	0.0302081	0.510242	395890/100858532/100859914/101751554/121107692/novel.236/771977	NES/MRPL49/RPL36A/LOC101751554/LOC121107692/-/KRT10	7	6	395890/100858532/100859914/101751554/novel.236/771977	1	121107692
MF	GO:0005509	calcium ion binding	6/85	205/6416	0.0537784	0.510242	396519/395481/395912/415705/100996929/421195	CALB1/ANXA6/MGP/NECAB2/MYL6/LOC421195	6	5	396519/395481/395912/415705/100996929	1	421195
MF	GO:0003774	motor activity	3/85	67/6416	0.0586759	0.510242	395534/420921/428510	MYH15/DNAH5/DNAH5L	3	0		3	395534/420921/428510
