# Supplementary material for: Transcriptional changes in LMH cells induced by Eimeria tenella rhoptry kinase family protein 17
Source: Front Vet Sci. 2022 Aug 9;9:956040. doi: 10.3389/fvets.2022.956040 (PMC9395702; doi:10.3389/fvets.2022.956040)
Supplement: Supplementary file 4 [file Table_4.XLSX]

## Sheet: Sheet1
Supplementary Table 4 The log2 FC of eight genes
Gene_name	log2 FC
	qRT-PCR	RNA-seq
IFI6	-3.88111	-1.86032
OASL	-0.968889	-1.72662
MMP1	3.84889	1.47268
HSPB9	2.16	2.48933
EMP1	0.683333	2.67177
GPNMB	3.46222	3.41879
RSAD2	-5.83444	-3.74985
mx1	-1.07333	-2.01593
